# Supplementary material for: COPASAAR – A database for proteomic analysis of single amino acid repeats
Source: BMC Bioinformatics. 2005 Aug 3;6:196. doi: 10.1186/1471-2105-6-196 (PMC1199582; doi:10.1186/1471-2105-6-196)
Supplement: Additional File 1 — List of the proteomes in the database. Gives the species name and the FASTA identification number for the proteome [file 1471-2105-6-196-S1.txt]

Acinetobacter sp.                                                        62977  
Aeropyrum pernix                                                         272557 
Agrobacterium tumefaciens Cereon                                         176299 
Agrobacterium tumefaciens Dupont                                         180835 
Anabaena sp.                                                             103690 
Anaplasma marginale                                                      234826 
Aquifex aeolicus                                                         224324 
Arabidopsis thaliana                                                     3702   
Archaeoglobus fulgidus                                                   224325 
Ashbya gossypii                                                          284811 
Azoarcus sp.                                                             76114  
Bacillus anthracis 0581                                                  261594 
Bacillus anthracis Porton                                                198094 
Bacillus anthracis Sterne                                                260799 
Bacillus cereus ATCC 10987                                               222523 
Bacillus cereus ATCC 14579                                               226900 
Bacillus cereus ZK                                                       288681 
Bacillus clausii                                                         66692  
Bacillus halodurans                                                      272558 
Bacillus licheniformis Goettingen                                        2790102
Bacillus licheniformis Novozymes                                         279010 
Bacillus subtilis                                                        224308 
Bacillus thuringiensis                                                   281309 
Bacteroides fragilis NCTC 9343                                           272559 
Bacteroides fragilis YCH46                                               295405 
Bacteroides thetaiotaomicron                                             226186 
Bartonella henselae                                                      38323  
Bartonella quintana                                                      283165 
Bdellovibrio bacteriovorus                                               959    
Bifidobacterium longum                                                   206672 
Bordetella bronchiseptica                                                518    
Bordetella parapertussis                                                 257311 
Bordetella pertussis                                                     520    
Borrelia burgdorferi                                                     224326 
Borrelia garinii                                                         290434 
Brachydanio rerio                                                        7955   
Bradyrhizobium japonicum                                                 224911 
Brucella melitensis                                                      224914 
Brucella suis                                                            204722 
Buchnera aphidicola Acyrthosiphon pisum                                  107806 
Buchnera aphidicola Baizongia pistaciae                                  224915 
Buchnera aphidicola Schizaphis graminum                                  198804 
Burkholderia mallei                                                      243160 
Burkholderia pseudomallei                                                272560 
Caenorhabditis elegans                                                   6239   
Campylobacter jejuni NCTC 11168                                          192222 
Campylobacter jejuni RM1221                                              195099 
Candida glabrata                                                         284593 
Candidatus Blochmannia floridanus                                        203907 
Caulobacter crescentus                                                   190650 
Chlamydia muridarum                                                      243161 
Chlamydia pneumoniae AR39                                                115711 
Chlamydia pneumoniae CWL029                                              115713 
Chlamydia pneumoniae J138                                                138677 
Chlamydia pneumoniae TW-183                                              182082 
Chlamydia trachomatis                                                    272561 
Chlamydophila abortus S26/3                                              218497 
Chlamydophila caviae                                                     227941 
Chlorobium tepidum                                                       194439 
Chromobacterium violaceum                                                243365 
Clostridium acetobutylicum                                               272562 
Clostridium perfringens                                                  195102 
Clostridium tetani                                                       212717 
Corynebacterium diphtheriae                                              257309 
Corynebacterium efficiens                                                196164 
Corynebacterium glutamicum Kalinowski                                    1966272
Corynebacterium glutamicum Nakagawa                                      196627 
Coxiella burnetii                                                        227377 
Cryptococcus neoformans JEC21                                            214684 
Cryptococcus neoformans var. neoformans B-3501A                          283643 
Debaryomyces hansenii                                                    284592 
Deinococcus radiodurans                                                  1299   
Desulfotalea psychrophila                                                177439 
Desulfovibrio vulgaris                                                   882    
Dictyostelium discoideum Slime mold                                      44689  
Drosophila melanogaster                                                  7227   
Ehrlichia ruminantium ARC-OVI                                            2549452
Ehrlichia ruminantium CIRAD                                              254945 
Ehrlichia ruminantium Gardel                                             302409 
Encephalitozoon cuniculi                                                 284813 
Enterococcus faecalis                                                    226185 
Erwinia carotovora                                                       218491 
Erythrobacter litoralis HTCC2594                                         314225 
Escherichia coli EDL933                                                  155864 
Escherichia coli K12                                                     83333  
Escherichia coli O6 UPEC                                                 217992 
Escherichia coli Sakai                                                   83334  
Francisella tularensis                                                   177416 
Fusobacterium nucleatum                                                  190304 
Gallus gallus Chicken                                                    9031   
Geobacillus kaustophilus                                                 235909 
Geobacter sulfurreducens                                                 243231 
Gloeobacter violaceus                                                    251221 
Gluconobacter oxydans                                                    290633 
Guillardia theta                                                         55529  
Haemophilus ducreyi                                                      233412 
Haemophilus influenzae                                                   71421  
Haloarcula marismortui                                                   272569 
Halobacterium sp.                                                        64091  
Helicobacter hepaticus                                                   235279 
Helicobacter pylori ATCC 700392                                          85962  
Helicobacter pylori J99                                                  85963  
Homo sapiens                                                             9606   
Idiomarina loihiensis                                                    283942 
Kluyveromyces lactis                                                     284590 
Lactobacillus acidophilus                                                272621 
Lactobacillus johnsonii                                                  257314 
Lactobacillus plantarum                                                  220668 
Lactococcus lactis                                                       272623 
Legionella pneumophila Lens                                              297245 
Legionella pneumophila Paris                                             297246 
Legionella pneumophila Philadelphia 1                                    272624 
Leifsonia xyli                                                           281090 
Leptospira interrogans Icterohaemorrhagiae                               267671 
Leptospira interrogans lai                                               189518 
Listeria innocua                                                         272626 
Listeria monocytogenes 1/2a                                              169963 
Listeria monocytogenes 4b                                                265669 
Mannheimia succiniciproducens                                            221988 
Mesoplasma florum                                                        265311 
Methanobacterium thermoautotrophicum                                     187420 
Methanococcus jannaschii                                                 243232 
Methanococcus maripaludis                                                39152  
Methanopyrus kandleri                                                    190192 
Methanosarcina acetivorans                                               188937 
Methanosarcina mazei                                                     192952 
Methylococcus capsulatus                                                 243233 
Mus musculus                                                             10090  
Mycobacterium bovis                                                      233413 
Mycobacterium leprae                                                     272631 
Mycobacterium paratuberculosis                                           262316 
Mycobacterium tuberculosis H37Rv                                         83332  
Mycobacterium tuberculosis Oshkosh                                       83331  
Mycoplasma gallisepticum                                                 233150 
Mycoplasma genitalium                                                    243273 
Mycoplasma hyopneumoniae                                                 295358 
Mycoplasma mobile                                                        267748 
Mycoplasma mycoides                                                      272632 
Mycoplasma penetrans                                                     272633 
Mycoplasma pneumoniae                                                    272634 
Mycoplasma pulmonis                                                      272635 
Nanoarchaeum equitans                                                    228908 
Neisseria gonorrhoeae                                                    242231 
Neisseria meningitidis A                                                 122587 
Neisseria meningitidis B                                                 122586 
Nitrosomonas europaea                                                    228410 
Nocardia farcinica                                                       247156 
Oceanobacillus iheyensis                                                 221109 
Onion yellows phytoplasma                                                262768 
Parachlamydia sp.                                                        264201 
Paramecium tetraurelia                                                   5888   
Pasteurella multocida                                                    272843 
Photobacterium profundum                                                 74109  
Photorhabdus luminescens                                                 243265 
Picrophilus torridus                                                     263820 
Plasmodium falciparum                                                    36329  
Porphyromonas gingivalis                                                 242619 
Prochlorococcus marinus CCMP 1375                                        167539 
Prochlorococcus marinus CCMP 1378                                        59919  
Prochlorococcus marinus MIT 9313                                         74547  
Propionibacterium acnes                                                  267747 
Pseudomonas aeruginosa                                                   208964 
Pseudomonas putida                                                       160488 
Pseudomonas syringae                                                     223283 
Pyrobaculum aerophilum                                                   13773  
Pyrococcus abyssi                                                        272844 
Pyrococcus furiosus                                                      186497 
Pyrococcus horikoshii                                                    70601  
Pyrococcus kodakaraensis                                                 69014  
Ralstonia solanacearum                                                   267608 
Rattus norvegicus                                                        10116  
Rhizobium loti                                                           266835 
Rhizobium meliloti                                                       266834 
Rhodopirellula baltica                                                   117    
Rhodopseudomonas palustris                                               258594 
Rickettsia conorii                                                       272944 
Rickettsia prowazekii                                                    272947 
Rickettsia typhi                                                         257363 
Saccharomyces cerevisiae                                                 4932   
Salmonella enterica      SC-B67                                          321314 
Salmonella paratyphi-a                                                   295319 
Salmonella typhi ATCC 700931                                             209261 
Salmonella typhi CT18                                                    601    
Salmonella typhimurium                                                   99287  
Schizosaccharomyces pombe                                                284812 
Shewanella oneidensis                                                    211586 
Shigella flexneri 2457T                                                  198215 
Shigella flexneri 301                                                    198214 
Silicibacter pomeroyi                                                    246200 
Staphylococcus aureus COL                                                93062  
Staphylococcus aureus MRSA252                                            282458 
Staphylococcus aureus MSSA476                                            282459 
Staphylococcus aureus MW2                                                196620 
Staphylococcus aureus Mu50                                               158878 
Staphylococcus aureus N315                                               158879 
Staphylococcus epidermidis ATCC 12228                                    176280 
Staphylococcus epidermidis ATCC 35984                                    176279 
Streptococcus agalactiae III                                             211110 
Streptococcus agalactiae V                                               208435 
Streptococcus mutans                                                     210007 
Streptococcus pneumoniae ATCC BAA-255                                    171101 
Streptococcus pneumoniae TIGR4                                           170187 
Streptococcus pyogenes MGAS10394                                         286636 
Streptococcus pyogenes MGAS315                                           198466 
Streptococcus pyogenes MGAS8232                                          186103 
Streptococcus pyogenes SF370                                             160490 
Streptococcus pyogenes SSI-1                                             193567 
Streptococcus thermophilus ATCC BAA-250                                  264199 
Streptococcus thermophilus CNRZ 1066                                     299768 
Streptomyces avermitilis                                                 227882 
Streptomyces coelicolor                                                  100226 
Sulfolobus islandicus rudivirus 1 variant XX                             282066 
Sulfolobus solfataricus                                                  2287   
Sulfolobus tokodaii                                                      273063 
Symbiobacterium thermophilum                                             2734   
Synechococcus elongatus                                                  32046  
Synechococcus sp. PCC 6301                                               269084 
Synechococcus sp. WH8102                                                 84588  
Synechocystis sp.                                                        1148   
Thermoanaerobacter tengcongensis                                         273068 
Thermoplasma acidophilum                                                 273075 
Thermoplasma volcanium                                                   273116 
Thermotoga maritima                                                      243274 
Thermus thermophilus HB27                                                262724 
Thermus thermophilus HB8                                                 300852 
Treponema denticola                                                      243275 
Treponema pallidum                                                       243276 
Tropheryma whipplei TW08/27                                              218496 
Tropheryma whipplei Twist                                                203267 
Ureaplasma parvum                                                        273119 
Vibrio cholerae                                                          243277 
Vibrio fischeri                                                          312309 
Vibrio parahaemolyticus                                                  223926 
Vibrio vulnificus CMCP6                                                  216895 
Vibrio vulnificus YJ016                                                  196600 
Wigglesworthia glossinidia brevipalpis                                   36870  
Wolbachia pipientis wMel                                                 66077  
Wolbachia sp.                                                            292805 
Wolinella succinogenes                                                   273121 
Xanthomonas axonopodis                                                   190486 
Xanthomonas campestris                                                   190485 
Xanthomonas oryzae                                                       291331 
Xylella fastidiosa 9a5c                                                  160492 
Xylella fastidiosa Temecula1                                             183190 
Yarrowia lipolytica                                                      284591 
Yersinia pestis 91001                                                    229193 
Yersinia pestis CO-92                                                    214092 
Yersinia pestis KIM5                                                     187410 
Yersinia pseudotuberculosis                                              273123 
Zymomonas mobilis                                                        264203 
